# Supplementary material for: Maximizing Roughness Factors in Oxide-Derived Copper Coatings through Electrodeposition Parameters for Enhanced Electrocatalytic Performance
Source: Nanomaterials (Basel). 2023 Dec 1;13(23):3064. doi: 10.3390/nano13233064 (PMC10707879; doi:10.3390/nano13233064)
Supplement: Supplementary file 1 [file nanomaterials-13-03064-s001.zip]

Archive with 1 entries (1 files):
- nanomaterials-2734105-supplementary.pdf
